# Supplementary material for: Photodegradation of Brilliant Green Dye by a Zinc bioMOF and Crystallographic Visualization of Resulting CO2
Source: Molecules. 2021 Jul 5;26(13):4098. doi: 10.3390/molecules26134098 (PMC8272194; doi:10.3390/molecules26134098)
Supplement: Supplementary file 1 [file molecules-26-04098-s001.zip]

Archive with 1 entries (1 files):
- molecules-1275757-supplementary.pdf
